# Supplementary material for: Comparative Analysis of FCGR Gene Polymorphism in Pulmonary Sarcoidosis and Tuberculosis
Source: Cells. 2023 Apr 23;12(9):1221. doi: 10.3390/cells12091221 (PMC10177102; doi:10.3390/cells12091221)
Supplement: Supplementary file 1 [file cells-12-01221-s001.zip]

Archive with 1 entries (1 files):
- cells-2315010-supplementary.pdf
